# Supplementary material for: The Effects of Consuming White Button Mushroom Agaricus bisporus on the Brain and Liver Metabolome Using a Targeted Metabolomic Analysis
Source: Metabolites. 2021 Nov 15;11(11):779. doi: 10.3390/metabo11110779 (PMC8625434; doi:10.3390/metabo11110779)
Supplement: Supplementary file 1 [file metabolites-11-00779-s001.zip]

Archive with 1 entries (1 files):
- metabolites-1410532-supplementary.pdf
